# Supplementary material for: Materials Based on Co, Cu, and Cr as Activators of PMS for Degrading a Representative Antibiotic—The Strategy for Utilization in Water Treatment and Warnings on Metal Leaching
Source: Molecules. 2023 Jun 3;28(11):4536. doi: 10.3390/molecules28114536 (PMC10254359; doi:10.3390/molecules28114536)
Supplement: Supplementary file 1 [file molecules-28-04536-s001.zip]

Archive with 1 entries (1 files):
- molecules-2400024-SI.pdf
